# Supplementary material for: A randomized 3-way crossover study indicates that high-protein feeding induces de novo lipogenesis in healthy humans
Source: JCI Insight. 2019 May 30;4(12):e124819. doi: 10.1172/jci.insight.124819 (PMC6629161; doi:10.1172/jci.insight.124819)
Supplement: Supplemental Data Set 1 [file jciinsight-4-124819-s052.xlsx]

## Sheet: TAGs
			mzref	790.692	792.709	794.723	796.738	814.687	816.71	818.724	820.739	822.756	824.771	828.703	830.731	832.739	834.753	836.769	838.786	842.725	844.738	846.756	848.77	852.803	858.755	860.769	862.785	864.8	868.738	874.786	876.802	880.825	884.768	886.785	888.8	890.816	892.829	894.846	896.769	898.785	900.799	902.814	891.82	907.77	908.856	922.87	924.8	928.828	930.847
			RTref	369.196	377.286	384.922	393.226	329.47	370.449	377.851	385.346	393.173	401.58	334.474	401.691	382.157	389.403	396.835	404.871	372.355	378.748	385.788	393.41	409.69	382.748	389.745	397.041	404.757	374.088	393.815	401.027	409.152	383.537	390.137	391.085	404.746	401.762	409.781	383.014	387.049	393.989	401.09	404.688	400.941	417.178	409.25	390.616	401.098	408.571
Paricipant Number	Diet	Time point	Lipid Maps (Name, Class, Ion type, Deltappm)	TG(46:3),TG,[M+NH4]+, 0.0	TG(46:2),TG,[M+NH4]+, 1.2	TG(46:1),TG,[M+NH4]+, 0.6	TG(46:0),TG,[M+NH4]+, 0.6	TG(48:5),TG,[M+NH4]+, 6.0	TG(48:4),TG,[M+NH4]+, 2.6	TG(48:3),TG,[M+NH4]+, 0.9	TG(48:2),TG,[M+NH4]+, 0.1	TG(48:1),TG,[M+NH4]+, 1.4	TG(48:0),TG,[M+NH4]+, 1.1	TG(49:5),TG,[M+NH4]+, 5.8	TG(49:4),TG,[M+NH4]+, 9.0	TG(49:3),TG,[M+NH4]+, 0.7	TG(49:2),TG,[M+NH4]+, 1.4	TG(49:1),TG,[M+NH4]+, 1.5	TG(49:0),TG,[M+NH4]+, 0.2	TG(50:5),TG,[M+NH4]+, 2.5	TG(50:4),TG,[M+NH4]+, 1.1	TG(50:3),TG,[M+NH4]+, 1.4	TG(50:2),TG,[M+NH4]+, 0.1	TG(50:0),TG,[M+NH4]+, 1.2	TG(51:4),TG,[M+NH4]+, 0.3	TG(51:3),TG,[M+NH4]+, 1.4	TG(51:2),TG,[M+NH4]+, 0.6	TG(51:1),TG,[M+NH4]+, 2.2	TG(52:6),TG,[M+NH4]+, 0.6	TG(52:3),TG,[M+NH4]+, 0.3	TG(52:2),TG,[M+NH4]+, 0.3	TG(52:0),TG,[M+NH4]+, 8.8	TG(53:5),TG,[M+NH4]+, 1.9	TG(53:4),TG,[M+NH4]+, 0.6	TG(53:3),TG,[M+NH4]+, 1.7	TG(53:2),TG,[M+NH4]+, 1.7	TG(53:1),TG,[M+NH4]+, 4.6	TG(53:0),TG,[M+NH4]+, 2.3	TG(54:6),TG,[M+NH4]+, 1.7	TG(54:5),TG,[M+NH4]+, 1.0	TG(54:4),TG,[M+NH4]+, 2.6	TG(54:3),TG,[M+NH4]+, 3.1	TG(54:0),TG,[M+H]+,19.3	TG(56:6),TG,[M+H]+, 5.5; TG(54:3),TG,[M+Na]+, 2.9	TG(54:0),TG,[M+NH4]+, 9.1	TG(55:0),TG,[M+NH4]+,10.8	TG(56:6),TG,[M+NH4]+, 1.3	TG(56:4),TG,[M+NH4]+, 4.8	TG(56:3),TG,[M+NH4]+, 1.3
1	HF	3		2.23611e+06	8.55921e+06	1.06497e+07	6.51283e+06	6.84513e+07	2.65021e+06	1.34327e+07	2.50386e+07	2.91795e+07	9.32135e+06	2.97643e+06	710057	1.93146e+06	6.06428e+06	8.63026e+06	2.91135e+06	3.30484e+06	2.60517e+07	6.71462e+07	1.66298e+08	4.00536e+06	4.21173e+06	1.12355e+07	1.45654e+07	7.96184e+06	6.63989e+06	3.03418e+08	3.04362e+08	1.12175e+07	2.01017e+06	7.70464e+06	3.17011e+06	9.44365e+06	5.88405e+06	763375	2.60574e+07	1.07502e+08	1.55897e+08	1.45224e+08	6.05104e+06	1.22902e+07	1.88059e+06	570858	4.23256e+07	9.81633e+06	6.6488e+06
2	HF	3		8.12773e+06	2.74409e+07	3.68715e+07	1.47722e+07	9.21102e+07	5.93991e+06	2.78559e+07	5.46343e+07	6.90152e+07	1.66885e+07	2.79183e+06	909165	2.76218e+06	7.77719e+06	1.40971e+07	3.57485e+06	3.05897e+06	2.73552e+07	7.65538e+07	1.58177e+08	1.53111e+07	3.26366e+06	8.98992e+06	1.69077e+07	1.2066e+07	2.90492e+06	2.59841e+08	2.78957e+08	1.43709e+07	1.21006e+06	4.28325e+06	2.31056e+06	1.00342e+07	4.47907e+06	932501	1.7617e+07	7.90532e+07	1.2869e+08	1.32518e+08	6.40435e+06	1.26487e+07	1.92587e+06	703422	2.28897e+07	8.32252e+06	5.33767e+06
3	HF	3		1.80886e+06	7.25085e+06	1.03118e+07	6.51576e+06	8.6081e+07	1.94835e+06	1.07662e+07	2.35486e+07	2.72651e+07	1.22062e+07	3.49381e+06	686418	2.30826e+06	5.97978e+06	7.30033e+06	2.3778e+06	4.6835e+06	1.87578e+07	6.03312e+07	2.65012e+06	1.25746e+07	3.32904e+06	8.56888e+06	1.19011e+07	6.54182e+06	6.78187e+06	2.29602e+08	2.1219e+08	7.51882e+06	3.07301e+06	4.86237e+06	1.96944e+06	7.01089e+06	3.02847e+06	953308	7.15411e+07	5.7495e+07	8.24185e+07	7.91866e+07	4.31502e+06	8.65778e+06	1.34336e+06	438224	3.65059e+07	7.84816e+06	4.9565e+06
4	HF	3		5.56314e+06	1.87461e+07	2.47373e+07	1.53039e+07	9.37902e+07	4.19776e+06	2.0974e+07	4.11813e+07	5.01914e+07	2.53612e+07	3.548e+06	1.1083e+06	2.37471e+06	7.26946e+06	1.17682e+07	4.53428e+06	3.17429e+06	2.76599e+07	7.99064e+07	1.73651e+08	2.86633e+07	3.67334e+06	1.15143e+07	1.77956e+07	1.12723e+07	4.58666e+06	2.97512e+08	3.46894e+08	1.45001e+07	1.61148e+06	6.61919e+06	3.17236e+06	1.2052e+07	4.15268e+06	1.82075e+06	2.16975e+07	1.00512e+08	1.57266e+08	1.77004e+08	7.76177e+06	1.57793e+07	2.34335e+06	721344	2.92508e+07	9.26458e+06	6.07946e+06
5	HF	3		1.92087e+07	5.20517e+07	6.96416e+07	7.63302e+07	9.6238e+07	1.86539e+07	5.47827e+07	8.59631e+07	1.47215e+08	9.8346e+07	6.31466e+06	4.06425e+06	6.69927e+06	1.59958e+07	3.40291e+07	1.94464e+07	1.6515e+07	6.56932e+07	1.16846e+08	2.24965e+08	7.13838e+07	9.49534e+06	1.90426e+07	3.14991e+07	2.84572e+07	2.159e+07	4.61347e+08	3.72864e+08	4.6591e+07	5.84406e+06	1.24452e+07	3.20216e+06	2.05017e+07	6.45593e+06	5.04598e+06	1.07005e+08	1.42946e+08	1.95654e+08	1.64031e+08	1.24694e+07	1.23206e+07	5.93099e+06	1.26154e+06	5.08443e+07	1.38288e+07	7.76208e+06
6	HF	3		5.1781e+06	2.32502e+07	3.18411e+07	1.44196e+07	9.63177e+07	5.91655e+06	3.54889e+07	7.75363e+07	8.51642e+07	3.08828e+07	4.26271e+06	708011	4.94239e+06	1.48588e+07	1.96063e+07	6.84025e+06	8.32705e+06	5.57671e+07	1.53138e+08	2.94464e+08	3.68801e+07	6.06437e+06	1.9338e+07	3.48957e+07	2.22564e+07	1.20241e+07	5.43557e+08	6.69752e+08	2.54991e+07	3.31995e+06	8.3156e+06	6.5602e+06	2.66923e+07	7.99411e+06	2.7066e+06	6.42979e+07	1.31045e+08	1.70332e+08	2.20329e+08	1.63455e+07	1.34546e+07	4.70716e+06	1.41045e+06	6.7949e+07	2.13107e+07	1.17641e+07
7	HF	3		2.14717e+06	7.96197e+06	1.0385e+07	8.70059e+06	7.38742e+06	1.81751e+06	8.10062e+06	1.38372e+07	2.04313e+07	1.47646e+07	951357	1.49575e+06	945375	3.01628e+06	5.96289e+06	2.71031e+06	2.16674e+06	1.14599e+07	2.59736e+07	4.51555e+07	9.74441e+06	2.00947e+06	5.00337e+06	7.89967e+06	4.99773e+06	2.78384e+06	1.62464e+08	1.86297e+08	1.11693e+07	1.12167e+06	3.1966e+06	1.12829e+06	6.09385e+06	2.42531e+06	842251	2.71988e+07	6.18111e+07	1.02981e+08	1.15751e+08	3.60567e+06	1.37237e+07	952502	197670	1.16028e+07	5.5406e+06	4.10716e+06
8	HF	3		1.38134e+06	6.11463e+06	1.05936e+07	6.742e+06	6.25386e+07	1.64943e+06	6.8113e+06	1.53812e+07	1.78181e+07	9.20077e+06	3.11628e+06	726044	1.26712e+06	3.60775e+06	4.8899e+06	2.00955e+06	2.83354e+06	1.19456e+07	3.10122e+07	4.60184e+07	7.3854e+06	2.26929e+06	5.66617e+06	7.06159e+06	4.40863e+06	3.02909e+06	1.27956e+08	1.29506e+08	4.3962e+06	1.61512e+06	3.30439e+06	1.86201e+06	5.60046e+06	2.36626e+06	618991	2.70856e+07	4.8036e+07	6.1738e+07	6.18271e+07	3.4372e+06	9.11843e+06	675097	261111	2.22879e+07	5.00663e+06	3.63204e+06
9	HF	3		2.18508e+06	9.65971e+06	1.21621e+07	9.2953e+06	4.9746e+07	1.49692e+06	9.332e+06	1.97432e+07	3.0827e+07	1.60683e+07	1.90659e+06	1.19749e+06	1.14799e+06	4.50947e+06	7.05028e+06	2.94072e+06	1.68807e+06	9.64927e+06	3.14162e+07	7.76282e+07	1.51108e+07	1.33652e+06	4.82974e+06	8.54247e+06	7.3881e+06	1.18009e+06	1.24285e+08	1.64299e+08	1.06142e+07	643269	2.16514e+06	2.07006e+06	5.93055e+06	3.84435e+06	1.10619e+06	1.09995e+07	3.34768e+07	7.40217e+07	9.0511e+07	3.75686e+06	1.04503e+07	3.01354e+06	636835	1.57715e+07	3.03295e+06	2.69858e+06
1	HF	4		1.47532e+06	6.92282e+06	1.20059e+07	1.60161e+07	4.072e+07	1.48834e+06	8.68246e+06	3.09713e+07	5.36137e+07	1.06479e+08	1.57323e+06	3.95478e+06	1.92029e+06	6.17757e+06	9.21376e+06	3.75568e+06	1.99363e+06	1.53158e+07	4.99091e+07	8.98232e+06	8.3877e+07	2.71027e+06	7.1899e+06	1.27423e+07	9.61673e+06	3.92088e+06	3.48279e+08	4.47285e+08	3.8859e+07	1.28571e+06	4.32863e+06	1.91863e+06	7.65761e+06	1.59357e+07	4.1906e+06	2.33291e+07	1.29836e+08	1.61787e+08	1.72596e+08	5.01156e+06	1.18846e+07	5.13208e+06	1.76982e+06	2.06468e+07	6.98365e+06	1.2103e+07
2	HF	4		4.02802e+06	1.62784e+07	2.22995e+07	1.05273e+07	8.71356e+07	3.4758e+06	1.84393e+07	3.62889e+07	4.56674e+07	1.33682e+07	2.53198e+06	676817	2.07697e+06	6.81169e+06	1.01992e+07	3.06687e+06	2.19875e+06	2.03343e+07	6.22707e+07	1.27681e+08	1.27302e+07	2.77516e+06	8.81602e+06	1.37488e+07	9.39366e+06	2.74017e+06	2.47329e+08	2.68544e+08	1.12489e+07	1.04069e+06	4.1467e+06	2.04104e+06	8.55546e+06	3.77449e+06	888505	2.18501e+07	6.93743e+07	1.08084e+08	1.08379e+08	5.4362e+06	1.04512e+07	1.76034e+06	582929	2.49574e+07	7.44864e+06	4.70555e+06
3	HF	4		2.6415e+06	1.04635e+07	1.55426e+07	1.01005e+07	8.57274e+07	2.67354e+06	1.49487e+07	3.20884e+07	4.06995e+07	1.73854e+07	3.4143e+06	1.37018e+06	2.40909e+06	6.71856e+06	9.45165e+06	3.28871e+06	2.25156e+06	2.36196e+07	7.71387e+07	1.9888e+08	1.93337e+07	3.97366e+06	1.09763e+07	1.62262e+07	8.87273e+06	7.88465e+06	3.46923e+08	2.83855e+08	1.2692e+07	3.25011e+06	5.96951e+06	2.5908e+06	9.18291e+06	4.01749e+06	1.30379e+06	7.32254e+07	6.82651e+07	1.05073e+08	1.03004e+08	5.90831e+06	9.67602e+06	1.93661e+06	669051	4.38452e+07	9.3828e+06	5.72676e+06
4	HF	4		4.8902e+06	1.61818e+07	2.17346e+07	1.43485e+07	1.25222e+08	4.76415e+06	2.18768e+07	4.23394e+07	4.5572e+07	2.58122e+07	4.70476e+06	815305	2.619e+06	8.64691e+06	1.27689e+07	5.62076e+06	4.80193e+06	3.43556e+07	9.87741e+07	1.65225e+08	1.08183e+07	4.88674e+06	1.57454e+07	2.32499e+07	1.34138e+07	6.71829e+06	3.84856e+08	4.47718e+08	1.79786e+07	2.98549e+06	9.07667e+06	4.51409e+06	1.75854e+07	3.33919e+06	2.50329e+06	3.54522e+07	1.28276e+08	1.81408e+08	1.92303e+08	1.10569e+07	1.36529e+07	2.66516e+06	862614	4.16173e+07	1.43869e+07	8.9677e+06
5	HF	4		1.17425e+07	3.27573e+07	4.93662e+07	4.1298e+07	8.96468e+07	1.28954e+07	4.46778e+07	7.67145e+07	8.8885e+07	4.64821e+07	5.34194e+06	2.13633e+06	5.26038e+06	1.54799e+07	2.277e+07	1.17187e+07	1.32578e+07	6.30277e+07	1.20398e+08	1.51669e+08	3.91804e+07	7.43485e+06	1.71128e+07	2.23872e+07	1.87484e+07	1.55128e+07	3.06504e+08	2.23763e+08	2.56918e+07	5.09644e+06	9.79334e+06	3.44784e+06	1.49593e+07	5.36568e+06	2.87406e+06	7.1185e+07	1.28413e+08	1.23738e+08	9.30762e+07	9.42002e+06	7.8246e+06	4.20467e+06	834258	4.55302e+07	9.73793e+06	5.6236e+06
6	HF	4		4.20459e+06	2.328e+07	3.15548e+07	1.4221e+07	8.90415e+07	4.69747e+06	3.20609e+07	6.92997e+07	6.84501e+07	2.80614e+07	3.61385e+06	1.03335e+06	3.87024e+06	9.82287e+06	1.70506e+07	5.82593e+06	6.81682e+06	4.27611e+07	1.29606e+08	2.22364e+08	3.49557e+07	4.56187e+06	1.2013e+07	2.7602e+07	1.59502e+07	6.72569e+06	3.44337e+08	4.98301e+08	2.20953e+07	2.44027e+06	5.07464e+06	6.91196e+06	1.75248e+07	6.60999e+06	2.41986e+06	4.67622e+07	9.03224e+07	1.35952e+08	1.68506e+08	1.10091e+07	1.18756e+07	4.07019e+06	1.22242e+06	4.53561e+07	1.53992e+07	8.56936e+06
7	HF	4		949762	3.78233e+06	6.63874e+06	5.06999e+06	5.1221e+07	986546	3.92143e+06	1.00701e+07	1.35081e+07	7.55436e+06	1.32261e+06	579209	796827	2.16561e+06	3.45962e+06	1.48154e+06	1.35856e+06	6.2521e+06	2.10018e+07	3.27007e+07	6.16277e+06	1.34352e+06	3.3624e+06	5.01838e+06	2.76715e+06	1.70419e+06	9.92442e+07	9.70127e+07	6.35619e+06	710346	2.14715e+06	946961	3.51298e+06	1.584e+06	410868	1.49406e+07	4.10523e+07	6.12456e+07	5.77271e+07	2.17556e+06	8.40233e+06	746982	187101	8.7952e+06	2.72719e+06	2.44681e+06
8	HF	4		3.11575e+06	1.21666e+07	1.92957e+07	1.11862e+07	9.47057e+07	3.409e+06	1.42315e+07	3.04438e+07	3.61175e+07	1.94252e+07	5.94198e+06	1.13336e+06	2.71194e+06	7.67142e+06	1.33283e+07	3.98665e+06	5.05097e+06	2.33484e+07	5.65654e+07	8.88306e+07	1.99784e+07	5.21221e+06	1.23992e+07	1.90074e+07	9.84134e+06	7.5545e+06	2.71006e+08	1.96592e+08	1.2231e+07	3.23886e+06	6.96743e+06	1.67722e+06	1.19825e+07	4.32724e+06	1.57861e+06	5.01502e+07	8.73452e+07	1.09799e+08	1.31179e+08	7.3989e+06	1.23384e+07	2.73415e+06	680993	4.5358e+07	1.16055e+07	8.15968e+06
9	HF	4		2.60353e+06	9.55469e+06	1.94882e+07	1.27046e+07	9.29218e+07	2.29492e+06	1.00627e+07	2.86124e+07	3.55449e+07	2.03715e+07	3.36093e+06	1.87469e+06	1.66168e+06	6.23069e+06	1.11893e+07	4.03204e+06	2.70457e+06	1.29818e+07	4.8795e+07	9.04483e+07	2.17149e+07	2.19696e+06	7.43736e+06	1.40622e+07	8.20062e+06	1.66562e+06	1.93604e+08	2.4425e+08	1.14315e+07	1.19785e+06	3.21189e+06	2.4405e+06	7.45652e+06	3.92282e+06	1.41073e+06	1.88201e+07	5.49987e+07	8.06026e+07	9.99674e+07	4.83591e+06	1.06761e+07	3.79032e+06	646438	1.99575e+07	5.88601e+06	3.39845e+06
1	HF	5		1.22676e+06	5.671e+06	1.05877e+07	9.504e+06	5.15311e+07	1.00891e+06	6.28349e+06	1.56098e+07	2.46124e+07	1.33918e+07	2.35753e+06	838709	1.43234e+06	4.72398e+06	7.08481e+06	3.32835e+06	1.80563e+06	8.51819e+06	2.70135e+07	8.06164e+07	1.31005e+07	1.71994e+06	4.92443e+06	8.12686e+06	5.91315e+06	1.98821e+06	1.65371e+08	1.34367e+08	6.11056e+06	1.0799e+06	2.60522e+06	1.26153e+06	4.87671e+06	3.78812e+06	898439	1.45048e+07	4.19376e+07	6.07987e+07	6.12759e+07	3.12549e+06	7.4247e+06	1.56091e+06	328104	1.59548e+07	4.19524e+06	3.00556e+06
2	HF	5		2.4008e+06	1.00943e+07	1.47757e+07	9.37592e+06	1.17968e+08	1.82166e+06	1.19935e+07	2.62541e+07	3.3264e+07	1.39836e+07	3.23084e+06	1.23344e+06	1.76472e+06	6.03345e+06	8.96903e+06	3.29056e+06	1.79116e+06	1.48357e+07	5.081e+07	1.44643e+08	1.45442e+07	2.24245e+06	7.17907e+06	1.17769e+07	7.90667e+06	1.74531e+06	2.02344e+08	2.54204e+08	1.00412e+07	890158	3.20007e+06	1.69365e+06	6.83908e+06	4.5665e+06	1.00199e+06	1.52333e+07	5.43624e+07	7.99941e+07	9.0901e+07	4.31108e+06	9.39847e+06	1.65106e+06	556912	2.10041e+07	6.60497e+06	3.69362e+06
3	HF	5		1.76526e+06	7.79783e+06	1.23343e+07	8.93709e+06	6.25829e+07	1.47566e+06	1.04739e+07	2.33907e+07	3.16523e+07	1.08557e+07	2.21318e+06	1.00053e+06	2.00237e+06	6.02416e+06	8.45008e+06	2.99105e+06	2.27014e+06	1.66236e+07	5.60229e+07	1.58489e+08	1.25526e+07	3.05976e+06	8.46066e+06	1.25441e+07	7.39227e+06	5.12352e+06	2.33479e+08	2.2002e+08	8.77362e+06	2.45992e+06	4.31416e+06	2.02766e+06	7.07617e+06	3.50057e+06	909910	5.26825e+07	4.67215e+07	7.5858e+07	7.25904e+07	4.53757e+06	7.8514e+06	1.50271e+06	540746	3.51673e+07	7.03067e+06	4.05541e+06
5	HF	5		3.38849e+06	1.15363e+07	1.62088e+07	1.23931e+07	1.3103e+08	4.52588e+06	1.61255e+07	3.07888e+07	3.46472e+07	2.06716e+07	6.23292e+06	1.16801e+06	2.2383e+06	6.98449e+06	1.03039e+07	4.2989e+06	5.51633e+06	2.38746e+07	5.97046e+07	7.42593e+07	1.79976e+07	4.02105e+06	9.35259e+06	1.33724e+07	8.21217e+06	9.89809e+06	1.63886e+08	1.71371e+08	5.35942e+06	2.88649e+06	5.87022e+06	2.0924e+06	7.83058e+06	3.35076e+06	1.48228e+06	4.35475e+07	8.15941e+07	7.43845e+07	7.31658e+07	4.89205e+06	8.30517e+06	1.54349e+06	226682	3.02207e+07	7.03299e+06	3.1936e+06
6	HF	5		2.15121e+06	9.61143e+06	1.2646e+07	7.8246e+06	1.29249e+08	2.47137e+06	1.44617e+07	3.33673e+07	3.91761e+07	1.52941e+07	4.09091e+06	1.26901e+06	1.92006e+06	6.42116e+06	8.75493e+06	3.49352e+06	3.53849e+06	2.30466e+07	7.89867e+07	1.61187e+08	1.7063e+07	2.4231e+06	9.21188e+06	1.54761e+07	9.69659e+06	2.94325e+06	2.98288e+08	3.59232e+08	1.53467e+07	1.33678e+06	4.08334e+06	3.20285e+06	1.15774e+07	4.67262e+06	1.23956e+06	2.73814e+07	6.70694e+07	9.81498e+07	1.15715e+08	7.17442e+06	9.19829e+06	2.60435e+06	787473	3.51669e+07	1.07957e+07	5.02385e+06
7	HF	5		604419	2.59926e+06	5.2091e+06	4.42409e+06	3.7937e+06	745710	2.82652e+06	7.93158e+06	1.06556e+07	7.35196e+06	701263	1.0588e+06	529932	1.69356e+06	2.52301e+06	1.26892e+06	1.16656e+06	4.8872e+06	1.65681e+07	2.83758e+07	6.16317e+06	1.02829e+06	2.81243e+06	3.78961e+06	2.28526e+06	652509	9.8018e+07	1.11916e+08	6.43117e+06	601464	1.77705e+06	1.27525e+06	2.9651e+06	1.63126e+06	594731	1.26234e+07	3.51362e+07	5.33783e+07	6.44725e+07	1.82475e+06	1.06013e+07	1.00557e+06	248091	8.15219e+06	2.78596e+06	2.41778e+06
8	HF	5		1.69884e+06	6.83477e+06	9.23805e+06	4.73117e+06	1.09797e+08	2.49833e+06	1.13399e+07	2.21882e+07	2.19891e+07	9.98396e+06	5.93952e+06	559518	2.15152e+06	5.23627e+06	8.80798e+06	1.99236e+06	4.90127e+06	2.13732e+07	5.44946e+07	7.782e+07	9.84013e+06	4.46183e+06	9.41626e+06	1.56729e+07	6.6847e+06	9.3455e+06	2.34429e+08	2.73127e+08	7.79444e+06	2.72318e+06	5.57089e+06	2.27688e+06	9.98156e+06	3.77809e+06	890661	4.72911e+07	7.88408e+07	1.00498e+08	1.10106e+08	6.24831e+06	1.12016e+07	1.19533e+06	387694	3.91934e+07	1.07599e+07	6.57621e+06
9	HF	5		6.16495e+06	2.23447e+07	3.43363e+07	2.42079e+07	1.00342e+08	5.43877e+06	2.59439e+07	4.918e+07	6.48409e+07	3.28731e+07	3.88103e+06	1.40529e+06	3.73129e+06	1.20741e+07	1.92405e+07	9.33905e+06	5.1242e+06	3.41372e+07	8.28142e+07	1.47159e+08	3.67538e+07	4.89903e+06	1.57247e+07	2.46608e+07	1.8789e+07	5.92883e+06	2.74057e+08	3.90919e+08	2.06358e+07	2.4387e+06	7.14092e+06	3.25157e+06	1.77274e+07	5.76982e+06	2.94395e+06	3.97388e+07	8.83584e+07	1.13577e+08	1.38587e+08	1.10668e+07	1.06477e+07	7.73184e+06	2.10197e+06	4.50032e+07	1.07032e+07	7.2379e+06
1	HP	3		9.68425e+06	3.31536e+07	4.008e+07	2.27173e+07	9.01088e+07	1.30706e+07	5.34748e+07	8.23359e+07	8.5539e+07	4.36848e+07	5.60535e+06	1.7266e+06	4.84165e+06	1.28917e+07	2.08628e+07	6.52101e+06	1.5427e+07	7.14644e+07	1.29765e+08	5.2902e+06	8.83197e+07	8.95706e+06	1.93192e+07	3.22768e+07	1.88791e+07	1.91968e+07	3.08915e+08	3.64782e+08	1.9083e+07	5.46248e+06	1.04717e+07	4.8544e+06	2.15586e+07	5.00116e+06	4.93217e+06	5.1949e+07	1.48417e+08	1.36534e+08	1.36116e+08	1.30738e+07	1.11674e+07	3.04328e+06	750968	5.30519e+07	1.97554e+07	7.25816e+06
2	HP	3		2.44809e+06	9.51832e+06	1.4002e+07	8.25246e+06	7.82167e+07	2.67448e+06	1.296e+07	2.42055e+07	2.88379e+07	9.1497e+06	1.57355e+06	766067	1.70518e+06	4.73353e+06	6.86821e+06	2.55539e+06	2.22536e+06	1.91356e+07	5.15413e+07	1.16702e+08	1.00248e+07	2.44037e+06	6.05238e+06	9.15516e+06	5.62161e+06	3.2072e+06	1.88764e+08	2.05774e+08	7.18328e+06	919581	3.43953e+06	1.49808e+06	5.40977e+06	3.08489e+06	638918	1.42664e+07	7.78986e+07	9.57044e+07	8.87032e+07	3.42343e+06	1.00496e+07	1.15131e+06	375244	1.89159e+07	4.92418e+06	3.71895e+06
3	HP	3		2.91928e+06	1.3036e+07	2.17735e+07	1.47736e+07	8.22247e+07	3.10164e+06	1.76084e+07	3.94149e+07	5.42523e+07	1.48729e+07	4.08436e+06	724816	2.76429e+06	8.13304e+06	1.24241e+07	4.53183e+06	6.235e+06	2.84936e+07	8.94637e+07	2.32006e+08	6.18158e+06	4.87043e+06	1.30677e+07	1.95249e+07	1.15734e+07	9.98815e+06	2.98674e+08	2.81913e+08	1.3515e+07	3.71639e+06	6.98228e+06	3.04801e+06	1.12957e+07	4.67042e+06	1.23961e+06	6.28938e+07	6.55323e+07	9.77058e+07	9.01741e+07	7.22349e+06	8.40743e+06	2.07209e+06	738095	3.79077e+07	9.59599e+06	6.64217e+06
4	HP	3		4.44352e+06	1.81756e+07	2.49208e+07	1.34554e+07	8.89759e+07	5.75162e+06	3.10725e+07	5.7693e+07	6.09917e+07	1.44372e+07	2.25382e+06	807627	3.03422e+06	9.19029e+06	1.39201e+07	4.72576e+06	5.88867e+06	5.18182e+07	1.37709e+08	3.30526e+08	7.16628e+06	5.74626e+06	1.798e+07	2.62168e+07	1.39196e+07	8.39089e+06	4.97935e+08	5.18578e+08	1.81614e+07	2.42582e+06	1.03661e+07	4.91294e+06	1.75815e+07	4.56992e+06	1.23376e+06	1.92923e+07	1.21576e+08	1.93384e+08	1.8917e+08	1.16359e+07	1.41988e+07	2.12186e+06	954695	3.76462e+07	1.26495e+07	8.06001e+06
	HP	3		4.65421e+06	1.68733e+07	2.44404e+07	2.08609e+07	9.84689e+07	5.76681e+06	2.58766e+07	4.78538e+07	5.5156e+07	3.13983e+07	6.26764e+06	1.73164e+06	4.50101e+06	1.10903e+07	1.51765e+07	5.28616e+06	7.30674e+06	3.93718e+07	9.94549e+07	1.43978e+08	1.98341e+07	7.02089e+06	1.60163e+07	2.23713e+07	1.03832e+07	8.52647e+06	3.12969e+08	3.19791e+08	1.34783e+07	3.49033e+06	8.43979e+06	3.53865e+06	1.1546e+07	4.51062e+06	1.52763e+06	6.25638e+07	1.0112e+08	1.37085e+08	1.26756e+08	6.9659e+06	1.18336e+07	2.14716e+06	492167	3.85792e+07	9.06761e+06	4.82956e+06
6	HP	3		7.33232e+06	3.53793e+07	3.90348e+07	2.22527e+07	1.00725e+08	1.00258e+07	5.25352e+07	8.98311e+07	1.10329e+08	3.99764e+07	3.87102e+06	1.22658e+06	4.48937e+06	1.32435e+07	1.76208e+07	6.02875e+06	1.35012e+07	6.58233e+07	1.48944e+08	2.83438e+08	2.91193e+07	5.04621e+06	1.42608e+07	2.65862e+07	1.4912e+07	1.9306e+07	3.548e+08	5.29739e+08	1.05626e+07	3.05672e+06	6.10193e+06	4.43758e+06	1.34236e+07	5.48838e+06	2.01471e+06	6.53716e+07	1.11333e+08	1.31082e+08	1.47208e+08	8.62944e+06	1.08889e+07	2.7936e+06	482346	5.40825e+07	1.77687e+07	7.27218e+06
7	HP	3		2.73639e+06	1.03177e+07	1.63045e+07	9.70642e+06	1.06301e+08	2.00204e+06	9.30956e+06	2.13512e+07	2.65311e+07	1.5692e+07	2.18e+06	1.2253e+06	1.61056e+06	4.63423e+06	7.14585e+06	3.17195e+06	2.96214e+06	1.17945e+07	3.51371e+07	4.94406e+07	1.11766e+07	2.38417e+06	5.99999e+06	8.91991e+06	6.44764e+06	2.12249e+06	1.35277e+08	1.91374e+08	8.47246e+06	1.5407e+06	3.72273e+06	1.48084e+06	7.24054e+06	2.93288e+06	896292	2.61914e+07	4.91643e+07	6.47603e+07	9.24319e+07	4.60562e+06	1.06559e+07	824142	93002.2	1.80118e+07	4.79396e+06	5.1262e+06
8	HP	3		8.75722e+06	3.09194e+07	3.97023e+07	2.02068e+07	1.13972e+08	9.57964e+06	3.97153e+07	7.06891e+07	7.17323e+07	2.70364e+07	5.75402e+06	900260	4.35212e+06	1.61179e+07	2.4798e+07	8.57851e+06	1.00554e+07	5.0025e+07	1.20628e+08	1.64401e+08	3.19511e+07	8.16007e+06	2.38462e+07	3.61239e+07	2.13053e+07	1.11543e+07	3.94779e+08	4.29319e+08	1.98829e+07	4.3438e+06	1.16215e+07	3.36042e+06	2.60029e+07	1.27432e+07	2.73951e+06	6.84263e+07	1.54557e+08	1.87182e+08	1.71467e+08	1.64486e+07	1.08606e+07	4.64247e+06	958895	6.35351e+07	1.80426e+07	1.33907e+07
9	HP	3		5.19821e+06	2.19344e+07	3.5171e+07	1.7515e+07	4.94852e+07	5.53871e+06	2.75018e+07	6.34992e+07	7.33714e+07	2.94131e+07	2.08117e+06	1.69105e+06	3.67611e+06	1.15523e+07	1.60045e+07	5.33209e+06	5.77931e+06	3.04794e+07	8.94941e+07	1.5547e+08	2.2457e+07	4.05454e+06	1.21836e+07	2.06168e+07	1.36556e+07	7.08964e+06	2.27473e+08	3.09153e+08	6.20368e+06	2.20468e+06	5.24811e+06	4.43133e+06	1.20457e+07	5.40655e+06	1.85932e+06	2.92607e+07	6.79703e+07	8.53554e+07	9.98142e+07	7.49096e+06	9.5912e+06	1.59999e+06	782246	2.15561e+07	6.59772e+06	4.34348e+06
1	HP	4		1.29681e+07	4.19726e+07	5.44767e+07	1.93116e+07	8.48776e+07	1.80906e+07	6.68176e+07	1.18022e+08	1.31538e+08	1.7459e+07	5.25684e+06	776481	5.78201e+06	1.60188e+07	2.624e+07	4.15491e+06	1.93453e+07	8.19545e+07	1.68435e+08	3.28581e+08	2.19031e+07	1.03866e+07	2.35954e+07	3.90527e+07	2.3285e+07	2.335e+07	4.0047e+08	4.0453e+08	2.18235e+07	6.76357e+06	1.22534e+07	5.68569e+06	2.43818e+07	1.08681e+07	1.2822e+06	8.17729e+07	1.1939e+08	1.63377e+08	1.52363e+08	1.49765e+07	1.24511e+07	2.88599e+06	1.03759e+06	6.37185e+07	2.2295e+07	8.48899e+06
2	HP	4		2.94362e+06	1.18872e+07	1.7968e+07	9.95894e+06	7.72538e+07	3.36783e+06	1.63709e+07	3.13957e+07	4.01114e+07	1.55433e+07	1.905e+06	806974	2.03845e+06	6.1914e+06	8.83659e+06	2.83324e+06	2.84182e+06	2.4864e+07	6.59266e+07	1.13432e+08	1.31217e+07	3.19487e+06	8.40399e+06	1.21778e+07	7.75653e+06	3.8803e+06	2.72618e+08	2.65641e+08	8.92548e+06	1.22571e+06	4.58496e+06	1.89252e+06	7.93567e+06	3.6081e+06	943024	1.73924e+07	9.52492e+07	1.26875e+08	1.15705e+08	4.82973e+06	1.10557e+07	1.42767e+06	436381	2.43026e+07	6.88725e+06	4.62644e+06
3	HP	4		3.05876e+06	1.25135e+07	1.93714e+07	1.26235e+07	7.66547e+07	3.23595e+06	1.89824e+07	4.19368e+07	5.13763e+07	1.66705e+07	4.09103e+06	684694	2.93251e+06	8.59854e+06	1.2274e+07	4.03884e+06	6.71826e+06	3.0362e+07	9.30157e+07	4.58332e+06	7.00269e+06	5.36385e+06	1.45103e+07	2.06852e+07	1.15791e+07	9.71472e+06	3.30868e+08	3.25407e+08	1.3856e+07	3.95758e+06	7.68694e+06	3.21379e+06	1.26696e+07	4.88861e+06	1.35335e+06	6.88343e+07	7.00259e+07	1.04852e+08	1.04814e+08	7.76733e+06	9.37969e+06	2.07624e+06	784883	4.21909e+07	1.03592e+07	6.37821e+06
4	HP	4		8.66229e+06	3.12423e+07	3.89505e+07	2.46737e+07	1.16561e+08	9.33768e+06	4.61675e+07	7.99946e+07	8.70408e+07	3.91162e+07	3.36803e+06	1.53412e+06	4.23173e+06	1.21333e+07	1.94023e+07	7.85334e+06	8.87405e+06	6.65795e+07	1.59579e+08	2.88051e+08	1.4218e+07	7.0867e+06	2.10327e+07	3.30172e+07	2.04289e+07	1.16806e+07	5.22255e+08	5.81076e+08	2.42842e+07	3.06245e+06	1.1517e+07	5.68185e+06	2.32515e+07	5.23351e+06	3.07227e+06	4.72762e+07	1.44544e+08	2.06228e+08	2.12657e+08	1.47556e+07	1.52145e+07	3.01851e+06	1.14294e+06	4.47987e+07	1.45082e+07	9.38679e+06
5	HP	4		3.87608e+06	1.62592e+07	1.88352e+07	1.35529e+07	9.95336e+07	4.43569e+06	2.30743e+07	3.97608e+07	4.24824e+07	2.13695e+07	5.79262e+06	1.27203e+06	2.74849e+06	1.01953e+07	1.28797e+07	3.78861e+06	6.45993e+06	3.2312e+07	7.95418e+07	1.12431e+08	1.82126e+07	4.92291e+06	1.51382e+07	1.8733e+07	7.8262e+06	8.19211e+06	2.22477e+08	2.36631e+08	8.91996e+06	2.62424e+06	7.404e+06	2.01176e+06	9.04585e+06	3.35246e+06	1.44814e+06	4.69902e+07	8.61677e+07	1.03307e+08	8.96857e+07	5.60082e+06	8.75363e+06	1.72612e+06	505632	3.52455e+07	6.97128e+06	4.53699e+06
6	HP	4		2.77529e+06	1.28197e+07	1.60235e+07	9.27344e+06	6.23743e+06	3.40063e+06	1.9412e+07	3.954e+07	4.67776e+07	1.59344e+07	848161	1.07613e+06	2.18577e+06	5.60439e+06	7.24762e+06	2.43291e+06	4.40259e+06	2.67526e+07	6.9863e+07	1.36621e+08	9.4654e+06	2.44876e+06	6.25345e+06	1.11761e+07	5.82731e+06	3.59972e+06	2.02432e+08	2.5823e+08	7.81923e+06	1.33858e+06	2.81009e+06	3.76714e+06	5.46434e+06	3.70331e+06	821386	2.87906e+07	5.12757e+07	6.95287e+07	7.85661e+07	3.50119e+06	8.21685e+06	1.64128e+06	269410	2.46321e+07	6.90577e+06	2.53383e+06
7	HP	4		1.06959e+07	3.28179e+07	6.20585e+07	4.0759e+07	1.76689e+07	6.18845e+06	2.63986e+07	6.83373e+07	9.55282e+07	5.17157e+07	1.77974e+06	1.69342e+06	4.71469e+06	1.31846e+07	2.92813e+07	1.31261e+07	6.09329e+06	2.85654e+07	8.4629e+07	1.43617e+08	4.29359e+07	6.24098e+06	1.43183e+07	3.00995e+07	2.30006e+07	7.25319e+06	3.55029e+08	3.39906e+08	2.49205e+07	3.79371e+06	8.18073e+06	2.84627e+06	1.96565e+07	6.14206e+06	3.45381e+06	5.51989e+07	9.64353e+07	1.4199e+08	1.4555e+08	1.24495e+07	1.06236e+07	6.68157e+06	1.31901e+06	3.37683e+07	8.2971e+06	9.08208e+06
8	HP	4		9.79697e+06	2.91293e+07	4.45612e+07	2.71417e+07	1.05978e+08	1.0015e+07	3.60526e+07	7.26069e+07	8.99023e+07	3.91245e+07	4.61552e+06	1.02822e+06	5.20039e+06	1.71577e+07	2.66301e+07	9.15305e+06	1.09231e+07	4.62584e+07	1.22411e+08	1.87301e+08	3.562e+07	8.88598e+06	2.51426e+07	3.59664e+07	2.09348e+07	1.28297e+07	4.07767e+08	5.13405e+08	3.48808e+07	4.35638e+06	1.22705e+07	2.93332e+06	2.3444e+07	7.16076e+06	2.82095e+06	6.66571e+07	1.59053e+08	1.86926e+08	1.99901e+08	1.48684e+07	1.1688e+07	5.06856e+06	894220	6.40119e+07	1.72499e+07	1.1653e+07
9	HP	4		6.04197e+06	2.72428e+07	4.3673e+07	2.43376e+07	7.12098e+07	6.5423e+06	3.23716e+07	7.57002e+07	9.38006e+07	3.51575e+07	1.84601e+06	1.86948e+06	4.29791e+06	1.38697e+07	2.65358e+07	7.99341e+06	6.84808e+06	3.27326e+07	9.85107e+07	1.85225e+08	2.85382e+07	4.38969e+06	1.42349e+07	3.21121e+07	1.90233e+07	5.46439e+06	2.55706e+08	3.37065e+08	1.38989e+07	2.40174e+06	5.946e+06	3.88524e+06	1.61469e+07	6.64212e+06	2.24086e+06	3.02211e+07	6.74979e+07	1.00894e+08	1.13538e+08	1.00131e+07	1.04914e+07	3.07169e+06	805896	2.5172e+07	8.27501e+06	5.06347e+06
1	HP	5		7.55447e+06	2.47109e+07	2.95687e+07	1.29854e+07	8.27496e+07	1.22639e+07	4.79729e+07	8.08498e+07	8.15501e+07	1.69522e+07	7.65817e+06	972811	4.53575e+06	1.22205e+07	1.66799e+07	3.34787e+06	1.55985e+07	6.93275e+07	1.37691e+08	5.5024e+06	5.41526e+06	8.53979e+06	1.89561e+07	2.66584e+07	1.18849e+07	1.8396e+07	3.09457e+08	2.99435e+08	1.13361e+07	5.60295e+06	9.77383e+06	3.99028e+06	1.33054e+07	7.141e+06	1.10751e+06	6.80889e+07	9.91911e+07	1.17009e+08	1.0259e+08	8.51445e+06	1.01476e+07	1.50259e+06	520755	5.1288e+07	9.20826e+06	5.18759e+06
2	HP	5		2.32315e+06	9.39788e+06	1.4714e+07	1.04873e+07	8.81792e+07	2.25651e+06	1.29896e+07	2.72986e+07	3.68371e+07	1.69213e+07	2.30874e+06	834202	1.81732e+06	5.52214e+06	8.43101e+06	3.00643e+06	2.14364e+06	1.91391e+07	6.14561e+07	1.56667e+08	4.71579e+06	2.86517e+06	7.95134e+06	1.14579e+07	6.95407e+06	3.68008e+06	2.56943e+08	2.51427e+08	8.35226e+06	1.03975e+06	3.95623e+06	1.77478e+06	6.51219e+06	3.77875e+06	1.0126e+06	7.47974e+06	7.56723e+07	1.04303e+08	9.44276e+07	4.16985e+06	9.55192e+06	1.30478e+06	429739	2.19941e+07	5.04075e+06	4.05557e+06
3	HP	5		2.60038e+06	1.04065e+07	1.5609e+07	9.58618e+06	8.19979e+07	3.24933e+06	1.84087e+07	3.99961e+07	4.67657e+07	1.74696e+07	4.6865e+06	865900	3.12782e+06	8.65161e+06	1.23878e+07	3.65376e+06	6.7295e+06	3.16377e+07	9.80031e+07	1.93334e+08	2.118e+07	5.78743e+06	1.46674e+07	2.11933e+07	1.11366e+07	1.05311e+07	3.12967e+08	3.05444e+08	1.19996e+07	4.52568e+06	7.8948e+06	3.46999e+06	1.17589e+07	3.95169e+06	1.57757e+06	8.63235e+07	7.61264e+07	1.06156e+08	9.66179e+07	7.41631e+06	9.09144e+06	1.74466e+06	712616	4.93842e+07	1.16897e+07	6.59157e+06
4	HP	5		3.10273e+06	1.43444e+07	1.78638e+07	9.20354e+06	9.28908e+07	4.92368e+06	2.88874e+07	5.71483e+07	5.83304e+07	1.7829e+07	2.89234e+06	1.36616e+06	2.98075e+06	9.68716e+06	1.33005e+07	3.62459e+06	5.49382e+06	4.90879e+07	1.43318e+08	3.11845e+08	2.1755e+07	6.23129e+06	1.91228e+07	2.95968e+07	1.29851e+07	8.01052e+06	4.7627e+08	5.53963e+08	1.67853e+07	2.43499e+06	1.05749e+07	5.1139e+06	1.90104e+07	8.80752e+06	1.5183e+06	3.21349e+07	1.22913e+08	1.85508e+08	1.85143e+08	1.20989e+07	1.42565e+07	1.99588e+06	893734	3.97691e+07	1.35984e+07	8.59466e+06
5	HP	5		809957	4.10915e+06	5.83001e+06	4.40977e+06	8.80247e+07	1.45022e+06	8.88868e+06	1.96218e+07	1.95653e+07	9.83208e+06	5.0734e+06	707214	2.06081e+06	5.96511e+06	6.82833e+06	1.83741e+06	3.14146e+06	1.93505e+07	5.94357e+07	8.02778e+07	6.70865e+06	3.8955e+06	1.08815e+07	1.31862e+07	5.49823e+06	5.84297e+06	2.33481e+08	2.34932e+08	4.92579e+06	2.61174e+06	5.83629e+06	2.1563e+06	7.94108e+06	3.19961e+06	514805	4.28662e+07	8.0425e+07	9.12698e+07	9.37801e+07	4.90841e+06	1.10415e+07	683241	274522	3.34715e+07	6.99019e+06	3.81872e+06
6	HP	5		2.62933e+06	1.08991e+07	1.74779e+07	9.96012e+06	5.89046e+06	3.18866e+06	1.78779e+07	4.23509e+07	4.88888e+07	1.68092e+07	916307	1.19388e+06	2.04562e+06	6.10849e+06	8.18063e+06	2.77504e+06	3.94423e+06	2.69188e+07	7.41197e+07	1.36656e+08	1.35078e+07	2.28372e+06	6.74158e+06	1.1945e+07	6.35417e+06	2.38957e+06	2.03865e+08	2.45321e+08	9.39418e+06	1.33245e+06	3.18098e+06	4.46848e+06	5.75817e+06	3.75007e+06	1.13088e+06	2.72688e+07	5.42784e+07	7.22004e+07	7.79476e+07	3.58122e+06	9.26735e+06	972780	578749	2.57172e+07	6.12785e+06	3.3109e+06
7	HP	5		6.03693e+06	2.2295e+07	3.61303e+07	2.58264e+07	1.05783e+07	4.22191e+06	1.86915e+07	4.1363e+07	6.2436e+07	3.84776e+07	1.0068e+06	2.10139e+06	3.18155e+06	1.0978e+07	2.02633e+07	9.64585e+06	4.49291e+06	2.04988e+07	5.66372e+07	9.50463e+07	2.94822e+07	4.01153e+06	1.27765e+07	2.17649e+07	1.78881e+07	3.77418e+06	2.08134e+08	2.68268e+08	1.28151e+07	2.47608e+06	6.691e+06	2.73978e+06	1.53135e+07	5.89403e+06	2.76054e+06	3.35881e+07	6.30187e+07	8.95538e+07	1.17805e+08	9.39665e+06	1.16918e+07	2.41911e+06	939404	2.76146e+07	5.70648e+06	5.92998e+06
8	HP	5		3.38353e+06	1.49454e+07	1.68922e+07	7.23771e+06	9.55281e+07	5.37754e+06	2.65428e+07	4.39279e+07	4.64122e+07	1.54693e+07	4.61563e+06	637849	3.66871e+06	1.15798e+07	1.55145e+07	3.72232e+06	7.20658e+06	3.90357e+07	8.90451e+07	1.42794e+08	1.29836e+07	6.93524e+06	1.95957e+07	2.75738e+07	1.42453e+07	1.08559e+07	4.11342e+08	4.86161e+08	1.15868e+07	3.42942e+06	9.10248e+06	2.56057e+06	2.13374e+07	6.27201e+06	1.30173e+06	5.58293e+07	1.19401e+08	1.57263e+08	1.86785e+08	1.34755e+07	1.32783e+07	2.13023e+06	636697	4.92508e+07	1.66499e+07	1.04184e+07
9	HP	5		4.87184e+06	1.86243e+07	2.79107e+07	1.73302e+07	4.30914e+07	5.00821e+06	2.46891e+07	5.03677e+07	6.8889e+07	2.816e+07	1.90883e+06	2.01992e+06	3.50609e+06	1.17535e+07	1.93803e+07	6.1394e+06	5.45954e+06	2.8439e+07	6.78393e+07	1.42101e+08	2.26319e+07	3.55149e+06	1.1769e+07	2.46667e+07	1.44583e+07	6.52121e+06	2.01424e+08	2.81344e+08	8.48067e+06	1.97018e+06	5.17911e+06	2.92119e+06	1.28575e+07	5.66957e+06	1.94256e+06	2.62626e+07	5.66665e+07	8.00367e+07	1.01636e+08	8.01596e+06	1.02874e+07	2.07177e+06	830334	2.18583e+07	7.59923e+06	4.28584e+06
1	C	3		3.60957e+06	1.34497e+07	1.81808e+07	1.12871e+07	5.04164e+07	4.77027e+06	2.04138e+07	4.10748e+07	5.17312e+07	1.99343e+07	3.55413e+06	1.02069e+06	2.67299e+06	8.53021e+06	1.24075e+07	4.41456e+06	5.75341e+06	3.15252e+07	7.82939e+07	1.74978e+08	7.13537e+06	4.80438e+06	1.30279e+07	2.07178e+07	1.24542e+07	9.71914e+06	2.49177e+08	2.96675e+08	1.39442e+07	3.4827e+06	7.93198e+06	3.44773e+06	1.45824e+07	8.16359e+06	1.5975e+06	5.44736e+07	8.92364e+07	1.30769e+08	1.41472e+08	9.02693e+06	1.34171e+07	2.29754e+06	721041	4.61333e+07	9.88128e+06	7.55816e+06
2	C	3		1.73569e+06	7.02191e+06	1.00637e+07	7.34758e+06	6.43884e+07	1.64799e+06	8.73543e+06	1.81266e+07	2.33964e+07	1.32594e+07	1.33547e+06	856071	1.59931e+06	4.78389e+06	6.12143e+06	2.39551e+06	2.26908e+06	1.18074e+07	3.74175e+07	8.19031e+07	1.47176e+07	1.86995e+06	5.43719e+06	8.09585e+06	5.33625e+06	2.11574e+06	1.71638e+08	1.78255e+08	6.0445e+06	811428	3.08955e+06	1.35717e+06	5.39671e+06	2.80948e+06	1.13953e+06	1.14709e+07	6.43813e+07	8.86744e+07	8.59299e+07	3.37466e+06	9.59369e+06	1.24134e+06	360087	1.59755e+07	5.75629e+06	3.97393e+06
3	C	3		1.79094e+06	6.68234e+06	9.55299e+06	6.37036e+06	6.98308e+07	1.76439e+06	9.74679e+06	2.17472e+07	2.66728e+07	1.17029e+07	4.46025e+06	768958	1.94328e+06	5.61169e+06	7.0773e+06	2.25489e+06	1.91483e+06	1.60502e+07	5.23903e+07	1.13557e+08	1.10661e+07	2.85833e+06	7.45162e+06	1.08229e+07	5.72022e+06	5.21292e+06	1.77435e+08	1.6943e+08	6.1024e+06	1.28056e+06	4.07466e+06	1.67023e+06	5.59796e+06	3.09947e+06	663586	5.61387e+07	4.82562e+07	6.94979e+07	6.76195e+07	3.44852e+06	8.16303e+06	1.07648e+06	278414	2.76379e+07	5.08703e+06	3.59032e+06
4	C	3		3.15381e+06	1.18868e+07	1.28628e+07	6.65337e+06	1.05873e+08	2.94485e+06	1.71825e+07	3.07318e+07	3.20458e+07	9.07569e+06	3.20075e+06	673105	2.53277e+06	7.03394e+06	8.64379e+06	2.6769e+06	3.06518e+06	2.78896e+07	7.56057e+07	2.06299e+08	3.61603e+06	3.66692e+06	1.08535e+07	1.57145e+07	8.1668e+06	5.27596e+06	3.57776e+08	4.13885e+08	1.19525e+07	1.52515e+06	6.86862e+06	3.29999e+06	1.22935e+07	3.18332e+06	757306	2.05817e+07	1.08515e+08	1.9233e+08	2.22305e+08	8.05659e+06	1.95926e+07	1.68467e+06	719759	3.22467e+07	1.20563e+07	8.65121e+06
	C	3		9.03954e+06	2.97687e+07	3.74081e+07	2.01407e+07	9.31535e+07	9.99051e+06	4.03161e+07	6.92353e+07	6.61334e+07	3.1089e+07	4.59689e+06	1.58146e+06	5.01877e+06	1.42209e+07	1.88081e+07	7.59986e+06	1.13817e+07	5.31766e+07	1.28041e+08	1.5109e+08	2.4199e+07	7.52071e+06	2.02745e+07	2.55688e+07	1.69327e+07	1.49688e+07	3.37335e+08	3.39762e+08	2.25056e+07	4.97065e+06	1.16232e+07	4.5501e+06	1.65416e+07	5.83712e+06	2.1369e+06	7.76401e+07	1.46375e+08	1.59643e+08	1.46948e+08	1.01747e+07	1.06953e+07	3.57192e+06	705444	4.68721e+07	1.17679e+07	5.77725e+06
6	C	3		3.66871e+06	1.26398e+07	1.41295e+07	8.32064e+06	7.74443e+07	4.15473e+06	2.20179e+07	4.16044e+07	5.09382e+07	1.84666e+07	2.68631e+06	553572	3.09828e+06	9.76983e+06	1.20863e+07	3.76985e+06	6.43615e+06	4.1249e+07	1.08487e+08	2.39531e+08	2.04091e+07	4.27983e+06	1.57527e+07	2.66179e+07	1.2812e+07	1.21249e+07	4.54755e+08	5.43512e+08	1.54029e+07	2.46768e+06	7.99809e+06	4.63707e+06	1.80545e+07	6.18542e+06	1.52286e+06	5.92393e+07	1.12371e+08	1.91291e+08	2.01478e+08	1.07312e+07	1.2355e+07	2.50368e+06	939671	5.39474e+07	1.49956e+07	9.5809e+06
7	C	3		326055	1.30084e+06	1.75963e+06	1.66011e+06	6.42083e+07	593560	1.24281e+06	3.18935e+06	3.91892e+06	3.27815e+06	2.23655e+06	415925	314008	944878	1.27921e+06	569354	1.29408e+06	2.00291e+06	5.45092e+06	1.17596e+07	2.53411e+06	275366	920582	1.41727e+06	897915	499900	3.17165e+07	3.5977e+07	2.58005e+06	214533	536311	245600	880088	686624	159229	4.30356e+06	1.01999e+07	2.04121e+07	2.62059e+07	582948	5.6238e+06	301689	75930.1	5.83026e+06	1.02757e+06	1.24774e+06
8	C	3		2.31736e+06	8.02495e+06	1.31174e+07	7.14703e+06	7.36406e+07	2.68345e+06	1.07412e+07	2.59082e+07	3.18787e+07	1.21076e+07	2.82978e+06	693837	1.95481e+06	6.08177e+06	9.15461e+06	2.15587e+06	3.34302e+06	1.60872e+07	5.14977e+07	9.66183e+07	1.06964e+07	2.9994e+06	8.99444e+06	1.58197e+07	6.71524e+06	4.05618e+06	2.3659e+08	2.63578e+08	9.40659e+06	1.80668e+06	4.81614e+06	2.11525e+06	9.1542e+06	3.75262e+06	921266	3.161e+07	6.79766e+07	1.00731e+08	9.9526e+07	5.88082e+06	1.02898e+07	1.20946e+06	481648	3.04404e+07	7.84196e+06	5.69632e+06
9	C	3		5.37194e+06	1.58049e+07	1.235e+07	4.69197e+06	1.16397e+08	7.69535e+06	3.61686e+07	4.95604e+07	4.00077e+07	1.41031e+07	3.98221e+06	439421	5.56787e+06	1.52623e+07	1.49898e+07	2.92918e+06	1.28597e+07	6.90401e+07	1.33617e+08	1.72695e+08	1.60836e+07	9.38851e+06	2.53628e+07	3.06083e+07	1.29747e+07	2.28508e+07	3.93095e+08	3.96801e+08	1.36397e+07	4.94793e+06	1.39766e+07	4.13604e+06	1.78691e+07	5.95387e+06	1.28898e+06	1.04159e+08	1.70164e+08	1.69494e+08	1.60582e+08	1.13082e+07	1.12725e+07	1.44463e+06	898120	6.01458e+07	1.04791e+07	8.40093e+06
1	C	4		3.28395e+06	1.1866e+07	1.65079e+07	1.2793e+07	4.98981e+07	4.11906e+06	1.88592e+07	3.76686e+07	4.65037e+07	2.42477e+07	2.91639e+06	1.41505e+06	2.64052e+06	7.61782e+06	1.06064e+07	4.29211e+06	5.66541e+06	2.85788e+07	7.58732e+07	1.39716e+08	9.43897e+06	4.09244e+06	1.13386e+07	1.71808e+07	1.01102e+07	7.96853e+06	2.28338e+08	2.53425e+08	1.2171e+07	3.07219e+06	6.83817e+06	2.81789e+06	1.15236e+07	6.69351e+06	1.95837e+06	3.22566e+07	8.35293e+07	1.17049e+08	1.19423e+08	7.44495e+06	1.20041e+07	1.99397e+06	650397	3.59664e+07	8.61589e+06	5.86865e+06
2	C	4		2.75578e+06	1.12831e+07	1.65829e+07	1.13192e+07	7.08948e+07	2.45271e+06	1.47166e+07	3.05676e+07	3.77423e+07	2.11619e+07	1.9906e+06	1.01575e+06	2.14428e+06	6.47451e+06	9.54095e+06	3.80338e+06	2.41431e+06	2.24981e+07	6.87173e+07	1.47435e+08	7.63932e+06	3.38418e+06	9.28885e+06	1.41784e+07	9.30003e+06	3.64511e+06	2.87344e+08	3.13879e+08	1.22652e+07	1.55414e+06	5.241e+06	2.39359e+06	9.53018e+06	3.80365e+06	1.68929e+06	2.26852e+07	9.73981e+07	1.33214e+08	1.36122e+08	6.0659e+06	1.14379e+07	1.80426e+06	656118	3.24002e+07	8.48609e+06	5.99959e+06
3	C	4		1.34576e+06	5.41644e+06	8.243e+06	5.42083e+06	4.66796e+07	1.23186e+06	7.72665e+06	1.7974e+07	2.29762e+07	8.12053e+06	2.95936e+06	969353	1.63385e+06	4.97789e+06	5.87245e+06	2.01557e+06	1.56403e+06	1.18421e+07	4.11437e+07	1.10141e+08	7.72671e+06	2.19339e+06	5.95842e+06	9.0665e+06	5.05132e+06	2.76846e+06	1.47043e+08	1.44197e+08	5.28282e+06	835477	3.24765e+06	1.24251e+06	5.89542e+06	3.16462e+06	447236	3.07875e+07	3.75729e+07	5.84868e+07	5.66324e+07	3.35077e+06	7.70072e+06	1.07512e+06	234847	1.96478e+07	3.99502e+06	1.8821e+06
4	C	4		2.80822e+06	1.08227e+07	1.19345e+07	6.27903e+06	1.03246e+08	3.61523e+06	1.93433e+07	3.23922e+07	3.01415e+07	1.08029e+07	3.29397e+06	368748	2.21574e+06	5.86808e+06	8.15469e+06	2.6527e+06	3.85417e+06	3.55233e+07	8.97299e+07	1.84096e+08	1.32438e+07	4.1216e+06	1.09459e+07	1.76896e+07	7.97608e+06	7.21138e+06	3.74606e+08	4.54311e+08	1.20063e+07	2.04096e+06	7.40652e+06	3.87991e+06	1.41095e+07	2.61089e+06	882290	2.8247e+07	1.26716e+08	2.03834e+08	2.30554e+08	9.34402e+06	1.80952e+07	1.83503e+06	654328	3.72141e+07	1.40879e+07	9.56278e+06
5	C	4		3.30582e+06	1.19975e+07	1.22574e+07	6.60761e+06	7.29663e+07	4.67341e+06	2.05305e+07	3.11729e+07	2.52525e+07	1.27586e+07	3.1636e+06	682093	2.62801e+06	6.83048e+06	7.1275e+06	2.55212e+06	5.52567e+06	3.17098e+07	7.18575e+07	7.46031e+07	1.07886e+07	4.51752e+06	1.12709e+07	1.17286e+07	6.32091e+06	7.35618e+06	1.89479e+08	1.77639e+08	1.18499e+07	2.74697e+06	6.75855e+06	3.43465e+06	7.52705e+06	2.87922e+06	958847	4.60267e+07	8.86414e+07	8.69255e+07	8.32718e+07	4.58913e+06	8.76751e+06	2.02672e+06	404199	2.96733e+07	6.88903e+06	3.62416e+06
6	C	4		5.24512e+06	2.27137e+07	2.31019e+07	1.15557e+07	9.89745e+07	6.531e+06	3.49735e+07	6.58189e+07	6.08447e+07	2.62793e+07	3.39792e+06	725205	4.15473e+06	1.1437e+07	1.46837e+07	5.70565e+06	9.64237e+06	5.64569e+07	1.68826e+08	2.5977e+08	3.59672e+07	6.4779e+06	1.70616e+07	2.86479e+07	1.64455e+07	1.56635e+07	4.61011e+08	6.06966e+08	2.65542e+07	3.79171e+06	8.67502e+06	4.60247e+06	2.0648e+07	6.45269e+06	2.4331e+06	7.2642e+07	1.61741e+08	2.03696e+08	2.23087e+08	1.33188e+07	1.33727e+07	4.25853e+06	1.29679e+06	5.5868e+07	1.76717e+07	1.13216e+07
7	C	4		398920	1.62528e+06	2.37945e+06	2.05799e+06	8.77075e+07	617102	1.8524e+06	4.87072e+06	5.91007e+06	4.26098e+06	2.69844e+06	319595	318203	3.24291e+06	1.36855e+06	498588	1.27996e+06	2.8657e+06	1.05227e+07	2.06184e+07	3.68254e+06	597214	1.76053e+06	8.11821e+06	1.39589e+06	718741	6.75948e+07	7.24874e+07	1.56708e+06	424936	1.08791e+06	623468	1.25296e+07	1.79948e+06	185024	7.52007e+06	2.11013e+07	3.82063e+07	5.12883e+07	4.594e+06	1.05512e+07	777067	119776	9.82936e+06	1.78789e+06	1.14176e+07
8	C	4		2.52096e+06	1.09029e+07	1.39146e+07	7.49173e+06	7.85346e+07	2.77613e+06	1.51009e+07	2.84119e+07	3.42983e+07	1.24472e+07	3.16375e+06	590172	2.22562e+06	5.58416e+06	1.04493e+07	2.64465e+06	3.85995e+06	2.23918e+07	5.51324e+07	1.0493e+08	1.49593e+07	3.85005e+06	8.71985e+06	1.84797e+07	8.44549e+06	5.49907e+06	2.27363e+08	2.80284e+08	1.21167e+07	2.09681e+06	4.59139e+06	1.80095e+06	1.13711e+07	4.2495e+06	1.23122e+06	3.81654e+07	6.85135e+07	9.70127e+07	1.04691e+08	7.04852e+06	9.73673e+06	1.68523e+06	680203	3.0263e+07	8.62469e+06	7.50606e+06
9	C	4		6.24901e+06	1.92964e+07	1.88158e+07	9.63992e+06	7.85051e+07	8.8477e+06	3.64467e+07	6.26947e+07	6.47686e+07	2.4125e+07	2.43561e+06	721646	5.45453e+06	1.68399e+07	1.9296e+07	5.03601e+06	1.38572e+07	6.07855e+07	1.54261e+08	2.3828e+08	2.1875e+07	9.39222e+06	2.57189e+07	3.65207e+07	1.90291e+07	2.20197e+07	4.75808e+08	4.80077e+08	1.70714e+07	5.36134e+06	1.43158e+07	3.87727e+06	2.33393e+07	7.80415e+06	1.72926e+06	8.64578e+07	1.73279e+08	2.14993e+08	1.9539e+08	1.51856e+07	1.14007e+07	3.03443e+06	823462	6.11321e+07	1.55668e+07	8.75811e+06
1	C	5		2.11943e+06	8.6833e+06	1.19991e+07	6.51002e+06	4.35614e+07	3.29284e+06	1.72703e+07	3.77138e+07	3.9875e+07	1.01424e+07	2.86048e+06	829050	2.64507e+06	8.74726e+06	1.15325e+07	3.19862e+06	4.51503e+06	3.19459e+07	8.95114e+07	4.74903e+06	1.44165e+07	5.19491e+06	1.48397e+07	2.21064e+07	1.06576e+07	9.13336e+06	2.82626e+08	3.27232e+08	1.22898e+07	3.38676e+06	8.30307e+06	3.8123e+06	1.44725e+07	8.97924e+06	867285	3.31517e+07	8.938e+07	1.20539e+08	1.21454e+08	9.29234e+06	1.06355e+07	1.98603e+06	699099	4.77014e+07	1.74614e+07	7.31846e+06
2	C	5		1.31022e+06	6.1005e+06	9.64262e+06	7.36627e+06	6.43488e+07	1.17495e+06	7.49263e+06	1.76972e+07	2.39369e+07	1.27793e+07	1.39379e+06	766448	1.60233e+06	4.56283e+06	6.4198e+06	2.58789e+06	1.2221e+06	1.09107e+07	4.2052e+07	9.35685e+07	1.40018e+07	1.93343e+06	5.66351e+06	9.27142e+06	5.90325e+06	2.22903e+06	2.11566e+08	2.21123e+08	6.49044e+06	961745	2.99831e+06	1.465e+06	5.99614e+06	3.30098e+06	969089	1.36069e+07	6.45746e+07	9.86759e+07	9.26414e+07	3.7834e+06	9.43891e+06	1.25609e+06	363413	1.96904e+07	6.64329e+06	4.02346e+06
3	C	5		2.3385e+06	8.85814e+06	1.34061e+07	8.04568e+06	7.98294e+07	2.04152e+06	1.24029e+07	2.69622e+07	3.30372e+07	1.53426e+07	4.62866e+06	810579	2.04195e+06	6.66078e+06	8.52081e+06	2.85912e+06	4.20465e+06	2.00788e+07	6.4367e+07	1.16856e+08	1.40457e+07	3.46338e+06	1.00494e+07	1.49771e+07	8.41203e+06	5.94093e+06	2.3565e+08	2.61288e+08	1.0185e+07	1.44749e+06	5.24345e+06	2.3468e+06	1.0663e+07	3.91363e+06	1.04432e+06	4.77802e+07	5.71612e+07	8.77328e+07	9.18095e+07	5.86324e+06	9.03716e+06	1.63879e+06	488470	3.61802e+07	8.1334e+06	3.39651e+06
4	C	5		2.46739e+06	1.05582e+07	1.25791e+07	7.39701e+06	1.08417e+08	2.72578e+06	1.53485e+07	2.70682e+07	3.02061e+07	1.01783e+07	3.54086e+06	491523	2.0376e+06	6.03658e+06	8.41077e+06	2.47903e+06	3.98682e+06	2.55822e+07	6.89437e+07	1.27132e+08	1.07354e+07	3.33701e+06	1.04001e+07	1.56331e+07	7.29147e+06	5.53658e+06	3.23415e+08	3.76435e+08	9.3733e+06	1.62907e+06	6.39925e+06	3.15149e+06	1.13852e+07	2.50887e+06	767899	2.80676e+07	9.6455e+07	1.58369e+08	1.76012e+08	7.19395e+06	1.49782e+07	1.53978e+06	528227	3.42793e+07	1.14985e+07	7.42832e+06
5	C	5		2.25273e+06	7.56462e+06	1.17477e+07	7.76452e+06	8.9701e+07	3.35308e+06	1.36181e+07	2.81051e+07	2.91345e+07	1.26792e+07	4.80114e+06	798519	2.87286e+06	6.80239e+06	8.27407e+06	2.46241e+06	5.18583e+06	2.86708e+07	7.1249e+07	9.33787e+07	1.21369e+07	5.13742e+06	1.12507e+07	1.3823e+07	6.20684e+06	9.05888e+06	2.68786e+08	2.04804e+08	6.89077e+06	3.06931e+06	7.02999e+06	2.5827e+06	7.28088e+06	2.91826e+06	1.06954e+06	5.42788e+07	9.26026e+07	1.01144e+08	8.64297e+07	4.71027e+06	9.3945e+06	1.21767e+06	442594	3.75538e+07	7.34849e+06	4.06282e+06
6	C	5		4.73428e+06	1.94624e+07	2.23085e+07	1.28126e+07	1.10929e+08	5.05638e+06	3.00821e+07	6.07231e+07	6.20765e+07	3.19392e+07	3.76867e+06	955786	3.78151e+06	9.07209e+06	1.45138e+07	5.91682e+06	7.06377e+06	5.14624e+07	1.57242e+08	2.57707e+08	3.21024e+07	5.33505e+06	1.37939e+07	2.90184e+07	1.49083e+07	1.23091e+07	5.25462e+08	6.06682e+08	1.51801e+07	2.96804e+06	7.20943e+06	6.40186e+06	1.821e+07	6.76212e+06	2.31649e+06	6.77099e+07	1.39803e+08	2.0399e+08	2.29644e+08	1.09388e+07	1.67849e+07	1.79852e+06	1.1213e+06	5.38729e+07	1.89302e+07	8.38936e+06
7	C	5		719992	2.92826e+06	4.89964e+06	3.18905e+06	5.76768e+07	960086	4.50687e+06	1.10267e+07	1.08648e+07	7.25459e+06	1.94507e+06	509320	966700	2.13164e+06	3.78179e+06	1.30153e+06	1.47205e+06	8.64728e+06	2.95071e+07	4.23349e+07	6.0623e+06	1.90349e+06	4.20655e+06	7.71349e+06	3.61978e+06	1.19969e+06	1.48732e+08	1.87345e+08	5.25283e+06	1.31854e+06	2.85901e+06	1.55664e+06	5.76098e+06	2.26933e+06	558213	2.36229e+07	5.10961e+07	7.2346e+07	9.35767e+07	3.5206e+06	1.18523e+07	777215	323889	1.63781e+07	4.54758e+06	3.71935e+06
8	C	5		641632	3.13187e+06	4.80339e+06	3.43912e+06	6.48329e+07	862246	4.47297e+06	1.13786e+07	1.65071e+07	6.25518e+06	2.1446e+06	478562	915550	3.23491e+06	4.59321e+06	1.31267e+06	1.36709e+06	6.87108e+06	2.32923e+07	5.39388e+07	5.27027e+06	1.37e+06	4.95633e+06	7.65155e+06	3.89919e+06	1.75812e+06	1.22696e+08	1.58724e+08	4.1184e+06	814413	2.31424e+06	996915	5.25621e+06	2.65549e+06	444857	1.3088e+07	3.02581e+07	5.60059e+07	6.09004e+07	3.28662e+06	8.23229e+06	629285	274382	1.59444e+07	4.3354e+06	2.70329e+06
9	C	5		8.29703e+06	2.61184e+07	3.35931e+07	1.99346e+07	1.08077e+08	9.96867e+06	4.37331e+07	7.54128e+07	8.62491e+07	4.24768e+07	2.87211e+06	1.16214e+06	7.84487e+06	1.91959e+07	2.6595e+07	1.03583e+07	1.45286e+07	7.99645e+07	1.70843e+08	2.92176e+08	4.40901e+07	1.23502e+07	2.82905e+07	4.51266e+07	2.72632e+07	2.49589e+07	5.99785e+08	5.62122e+08	3.09889e+07	6.23965e+06	1.5892e+07	5.08031e+06	2.96325e+07	8.69008e+06	3.47332e+06	1.2274e+08	1.87907e+08	2.73479e+08	2.48234e+08	1.84967e+07	1.45582e+07	3.44937e+06	1.52671e+06	7.27101e+07	1.76453e+07	1.13923e+07
Participant 4 sample 5h was not taken due difficulties with cannula
[truncated: 19 more columns]
